# Supplementary material for: Bioinformatic identification of cassava miRNAs differentially expressed in response to infection by Xanthomonas axonopodis pv. manihotis
Source: BMC Plant Biol. 2012 Feb 23;12:29. doi: 10.1186/1471-2229-12-29 (PMC3337288; doi:10.1186/1471-2229-12-29)
Supplement: Additional file 1 — Cassava pre-miRNAs descriptions. Positions in the genome are based in the Cassava4 version of the genome available at Cassava Genome Project 2010, http://www.phytozome.net/cassava. Folding energies were calculated with Vienna RNAFold. [file 1471-2229-12-29-S1.XLS]

## Sheet: Hoja1
CONSERVED MIIRNAS					Evidences
Name	Position	Mature miRNA	Free folding energy*	p-value	Mfold	RNAfold
Cass_miR1030	scaffold11069_249095_249214_+	TCTGCATTTGCACCTGCACTC	-50	0	+	+
Cass_miR156a	scaffold07859_647734_647858_-	GTGACAGAAGAGAGTGAGCAC	-64.7	0	+	+
Cass_miR156b	scaffold07318_232150_232231_-	TGACAGAAGAGAGTGAGCAC	-43.8	0	+	+
Cass_miR156c	scaffold06871_276832_276976_-	TTGACAGAAGATAGAGAGCAC	-66.9	0	+	+
Cass_miR156d	scaffold08935_29189_29357_+	TTGACAGAAGATAGAGAGCAC	-73.66	0	+	+
Cass_miR156e	scaffold10493_934617_934721_-	GTGACAGAAGAGAGTGAGCAC	-63.1	0	+	+
Cass_miR156f	scaffold04043_377592_377751_-	TTGACAGAAGATAGAGGGCAC	-56.2	0	+	+
Cass_miR156g	scaffold02421_988541_988675_+	TTGACAGAAGAGAGAGAGCAC	-55.6	0	+	+
Cass_miR156h	scaffold00206_357265_357413_+	GTGACAGAAGAGAGTGAGCAC	-69.6	0	+	+
Cass_miR156i	scaffold09822_156934_157058_-	CTGACAGAAGAGAGTGAGCAC	-60.7	0	+	+
Cass_miR156j	scaffold03049_344141_344289_+	TTGACAGAAGAGAGTGAGCAC	-59	0	+	+
Cass_miR159a	scaffold10122_61625_61730_-	TTTGGATGAATGAGTCGGCA	-30.15	0	+	+
Cass_miR159b	scaffold10122_61613_61710_-	TTTGGATGAATGAGTCGGCA	-26.45	0.004	+	+
Cass_miR160a	scaffold02960_648573_648688_-	TGCCTGGCTCCCTGTATGCCA	-57.22	0	+	+
Cass_miR160b	scaffold02255_67945_68064_+	TGCCTGGCTCCCTGAATGCCA	-56.5	0	+	+
Cass_miR160c	scaffold04163_47815_47954_-	TGCCTGGCTCCCTGAATGCCA	-70.8	0	+	+
Cass_miR160d	scaffold10183_164215_164336_-	TGCCTGGCTCCCTGTATGCCA	-62.2	0	+	+
Cass_miR160e	scaffold12004_855162_855271_+	TGCCTGGCTCCCTGTATGCCA	-54.8	0	+	+
Cass_miR160f	scaffold08404_8409_8519_-	TGCCTGGCTCCCTGTATGCCC	-61.12	0	+	+
Cass_miR160g	scaffold00271_120298_120387_-	TGCCTGGCTCCCTGTATGCCG	-50.5	0	+	+
Cass_miR164a	scaffold04457_369764_369874_+	TGGAGAAGCAGGGCACGTGC	-52.5	0	+	+
Cass_miR164b	scaffold06700_167813_167895_-	TGGAGAATCAGGGCACATGC	-47.7	0	+	+
Cass_miR164c	scaffold08265_3337295_3337405_+	TGGAGAAGCAGGGCACGTGC	-62.04	0	+	+
Cass_miR164d	scaffold11668_1880_1974_+	TGGAGAAGCAGGGCACGTGC	-57.4	0	+	+
Cass_miR166a	scaffold01551_925751_925847_+	TCGGACCAGGCTTCATTCCC	-48.26	0	+	+
Cass_miR166b	scaffold07330_39207_39316_-	TCGGACCAGGCTTCATTCCCC	-54.4	0	+	+
Cass_miR166c	scaffold02906_200419_200513_+	TCGGACCAGGCTTCATTCCCCC	-47.6	0	+	+
Cass_miR166d	scaffold11998_298827_298921_+	TCGGACCAGGCTTCATTCCCCC	-42.2	0.001	+	+
Cass_miR166e	scaffold10563_539462_539558_-	TCGGACCAGGCTTCATTCCCCC	-48.5	0	+	+
Cass_miR166f	scaffold02895_16862_17010_-	TCGGACCAGGCTTCATTCCTC	-64.4	0	+	+
Cass_miR166g	scaffold00872_85497_85620_-	TCGGACCAGGCTTCATTCCCCC	-56.6	0	+	+
Cass_miR167a	scaffold03614_2928185_2928314_-	TAGATCATGTGGCTGCTTCA	-60.6	0	+	+
Cass_miR167b	scaffold01551_1197196_1197300_+	AAGATCATGCTGGCAGCTTCA	-40.3	0	+	+
Cass_miR167c	scaffold09347_45571_45648_-	CAGATCATGTGGTAGCCTCA	-36.3	0	+	+
Cass_miR167d	scaffold09347_48291_48395_+	TAGATCATGCTGGCAGCTTCA	-57.1	0	+	+
Cass_miR167e	scaffold10563_253608_253748_-	AAGATCATGCTGGCAGCTTCA	-61.52	0	+	+
Cass_miR167f	scaffold11998_669702_669811_+	TAGATCATGCTGGCAGCTTCA	-49.26	0	+	+
Cass_miR167g	scaffold11998_665636_665804_-	TCAGATCATGTGGTAGCTTCA	-64.69	0	+	+
Cass_miR167h	scaffold03802_653293_653422_-	TAGATCATGTGGTTGCTTCA	-56.1	0	+	+
Cass_miR169a	scaffold03614_2085040_2085269_+	CAGCCAAGAATGACTTGCCT	-76.1	0	+	+
Cass_miR169b	scaffold03874_50860_51051_+	CAGCCAAGGATGACTTGCCG	-81.9	0	+	+
Cass_miR169c	scaffold03264_411966_412105_+	GAGCCAAGGATGACTTGCCG	-72	0	+	+
Cass_miR169d	scaffold01701_436591_436810_+	TAGCCAAGGATGACTTGCCT	-100.3	0	+	+
Cass_miR169e	scaffold12448_44885_45034_-	CAGCCAAGGATGACTTGCCG	-58.97	0	+	+
Cass_miR169f	scaffold11581_1504041_1504210_+	CAGCCAAGGATGACTTGCCG	-69.6	0	+	+
Cass_miR169g	scaffold04233_350156_350355_-	TAGCCAAGGATGACTTGCCG	-90.91	0	+	+
Cass_miR169h	scaffold12768_29448_29587_-	GAGCCAAGAATGACTTGCCG	-62.2	0	+	+
Cass_miR169i	scaffold11232_311757_311915_-	CAGCCAAGAATGACTTGCCG	-74.4	0	+	+
Cass_miR169j	scaffold11232_343162_343321_+	CAGCCAAGAATGACTTGCCG	-73.6	0	+	+
Cass_miR169k	scaffold11341_672327_672469_+	CAGCCAAGGATGACTTGCCG	-65.3	0	+	+
Cass_miR169l	scaffold02687_8244_8388_-	CAGCCAAGAATGACTTGCCA	-61.54	0	+	+
Cass_miR169m	scaffold10008_170721_170841_-	GAGCCAAGGATGATTTGCCT	-43.59	0	+	+
Cass_miR169n	scaffold06582_708925_709079_-	CAGCCAAGGATGACTTGCCG	-82.9	0	+	+
Cass_miR169o	scaffold02017_31122_31276_-	GAGCCAAGAATGACTTGCCG	-83.2	0	+	+
Cass_miR169p	scaffold00363_71655_71794_-	TAGCCAAGGATGACTTGCCT	-50.5	0.001	+	+
Cass_miR169q	scaffold09876_536551_536673_+	TAGCCAAGGATGACTTGCCT	-44.1	0	+	+
Cass_miR169r	scaffold03049_886445_886619_-	CAGCCAAGGATGACTTGCCG	-76.37	0	+	+
Cass_miR170a	scaffold02717_36350_36434_-	TTGAGCCGTGCCAATATCACG	-52.4	0	+	+
Cass_miR170b	scaffold07520_2504276_2504430_+	TTGAGCCGTGCCAATATCTCA	-61.2	0	+	+
Cass_miR170c	scaffold06512_1322382_1322511_+	TTGAGCCGTGCCAATATCTCA	-47.8	0	+	+
Cass_miR170d	scaffold07330_183559_183689_-	ATGAGCCGTGCCAATATCACG	-51	0	+	+
Cass_miR170e	scaffold01701_155454_155543_+	TTGAGCCGTGCCAATATCCCT	-42.2	0	+	+
Cass_miR170f	scaffold05214_128498_128585_-	TTGAGCCGCGTCAATATCTC	-50.92	0	+	+
Cass_miR170g	scaffold09683_88281_88390_-	TTGAGCCGTGCCAATATCTT	-44.1	0	+	+
Cass_miR170h	scaffold06598_144794_144883_+	TTGAACCGCACCAATATCTCG	-34.2	0	+	+
Cass_miR170i	scaffold05214_128482_128603_-	TTGAGCCGCGTCAATATCTCC	-62.54	0	+	+
Cass_miR170j	scaffold09876_304316_304405_+	TTGAGCCGTGCCAATATCCCT	-47.2	0	+	+
Cass_miR172a	scaffold08316_215636_215699_+	TGAATCTTGATGGTGCTACAC	-48.1	0.052	+	+
Cass_miR172b	scaffold04182_269265_269464_-	AGAATCTTGATGATGCTGCAT	-63.78	0.003	+	+
Cass_miR172c	scaffold00224_433895_433941_+	AGAATCTTGATGATGCTGCAT	-61.4	0	+	+
Cass_miR172d	scaffold06916_312010_312174_-	AGAATCTTGATGATGCTGCAT	-73.3	0	+	+
Cass_miR172e	scaffold03293_1279_1553_-	TGAATCTTGATGATGCTCCAT	-81.63	0.006	+	+
Cass_miR172f	scaffold05815_307844_307958_-	TGAATCTTGGTGATGCTGCAC	-50.5	0	+	+
Cass_miR172g	scaffold07991_535336_535510_-	GAATCTTGATGGTGACGCAT	-59.4	0	+	+
Cass_miR1863a	scaffold11038_47880_48043_-	TCTGATACCATGTTAAATTTG	-135.7	0	+	+
Cass_miR1863b	scaffold11038_47881_48042_+	TCTGATACCATGTTAAATTTG	-137.3	0	+	+
Cass_miR1863c	scaffold05656_302590_302702_+	TCTGATACCATGTTAAATTTG	-63.6	0	+	+
Cass_miR1863d	scaffold07224_1003_1216_+	TCTGATACCATGTTAAATTTG	-42.84	0.015	+	+
Cass_miR1863e	scaffold01551_2693290_2693449_+	TCTGATACCATGTTAAATTTG	-45.24	0.002	+	+
Cass_miR1863f	scaffold03995_243887_244040_-	TCTGATACCATGTTAAATTTG	-39.99	0	+	+
Cass_miR1863g	scaffold03512_8756_8878_+	TCTGATACCATGTTAAATTTG	-57.1	0	+	+
Cass_miR1863h	scaffold03454_200962_201175_-	TCTGATACCATGTTAAATTTG	-64.26	0.026	+	+
Cass_miR2111	scaffold11204_67977_68096_+	TAATCTGCATCCTGAGGTTTA	-65.1	0	+	+
Cass_miR390a	scaffold07117_81734_81858_-	AGCTCAGGAGGGATAGCGCC	-58.16	0	+	+
Cass_miR390b	scaffold05375_104123_104262_-	AGCTCAGGAGGGATAGCGCC	-61.06	0	+	+
Cass_miR393a	scaffold11425_152112_152251_+	TCCAAAGGGATCGCATTGATC	-65.3	0	+	+
Cass_miR393c	scaffold08265_2433530_2433644_-	TCCAAAGGGATAGCATGATCCA	-42.1	0	+	+
Cass_miR393d	scaffold12439_276555_276659_-	TCCAAAGGGATCGCATTGATCC	-36.62	0	+	+
Cass_miR393e	scaffold00341_615442_615557_-	TCCTAAGGGATCGCATGATCCA	-50.3	0	+	+
Cass_miR394a	scaffold09683_173394_173543_+	TTGGCATTCTGTCCACCTCC	-68.6	0	+	+
Cass_miR394b	scaffold06914_512386_512525_-	TTGGCATTCTGTCCACCTCC	-78.9	0	+	+
Cass_miR395a	scaffold00080_382453_382574_-	CTGAAGGGTTTGGAGGAACTC	-45.6	0	+	+
Cass_miR395b	scaffold11495_409796_409900_-	CTGAAGTGTTTGGGGGAACTC	-49.8	0	+	+
Cass_miR395c	scaffold11495_417310_417404_+	CTGAAGTGTTTGGGGGAACTC	-44.1	0	+	+
Cass_miR396a	scaffold05760_75831_75945_+	TTCCACAGCTTTCTTGAACT	-52	0	+	+
Cass_miR396b	scaffold05760_81147_81276_+	TCCCACAGCTTTATTGAACC	-45.3	0	+	+
Cass_miR396c	scaffold05297_20522_20616_-	TTCCACAGCTTTCTTGAACT	-48.01	0	+	+
Cass_miR396d	scaffold05297_2444_2558_-	TCCCACAGCTTTATTGAACC	-34.36	0	+	+
Cass_miR396e	scaffold04151_82077_82128_-	TCCCACAGCTTTCTTGAACT	-42.1	0	+	+
Cass_miR396f	scaffold12498_129860_129974_+	TCCCACAGCTTTCTTGAACT	-50.69	0	+	+
Cass_miR397a	scaffold09000_647753_647872_-	TCATTGAGTGCAGCGTTGATG	-57.7	0	+	+
Cass_miR397b	scaffold05338_120015_120119_-	TCATTTGAGTGCAGCGTTGATG	-33.41	0	+	+
Cass_miR403	scaffold00708_419915_420029_+	TTAGATTCACGCACAAACTCG	-41.84	0	+	+
Cass_miR472	scaffold03264_373400_373620_-	TTTTACCTACTCCACCCATTCC	-77.4	0.001	+	+
Cass_miR477a	scaffold08265_457966_458094_-	CTCTCCCTCAAGGGCTTCAG	-62.8	0	+	+
Cass_miR477b	scaffold06716_23375_23489_+	CTCTCCCTCAAGGGCTTCCG	-63.1	0	+	+
Cass_miR477c	scaffold06716_23688_23767_+	CTCTCCCTCAAGGGCTTCTG	-27.3	0.019	+	+
Cass_miR477d	scaffold03175_114744_114848_-	CTCTCCCTCAAGGGCTTCTG	-45.3	0	+	+
Cass_miR477e	scaffold02226_32341_32465_-	CTCTCCCTAAGGTCTTCTGC	-66.8	0	+	+
Cass_miR477f	scaffold09876_798447_798541_+	ATCTCCCTCAAAGGGTTCCAA	-46.8	0	+	+
Cass_miR482	scaffold02264_510272_510426_+	TCTTCCCTACTCCACCCATTCC	-74.5	0	+	+
Cass_miR535a	scaffold01190_166525_166644_-	TGACAACGAGAGAGAGCACG	-55.2	0	+	+
Cass_miR535b	scaffold05782_22903_23012_+	TGACAACGATAGGGAGCACG	-39.04	0	+	+
Cass_miR827	scaffold04024_220009_220098_+	TTAGATGACCATCAACAAAC	-27.9	0	+	+
NOVEL CASSAVA MIRNAS					Evidences
Name	Position	Mature miRNA	Free folding energy*	p-value	Mfold	RNAfold	miPred	miRcheck	miReap
Cass_miRA	scaffold05504_59644_59725_-	TGAGCAGCCAGTGCGGATCAT	-28.6	0.041	+	+	+	+
Cass_miRB	scaffold12502_87656_87749_-	TGGACAGGTGACCAACTGAGT	-30.26	0	+	+	+	+
Cass_miRC	scaffold00456_12960_13032_-	TTGGACGGAAGAGAAAGTGAG	-26.6	0	+	+	+	+
Cass_miRD	scaffold10353_1464_1547_-	TGTAGTAACTTGCCAAACCCA	-25.54	0.001	+	+	+	+
Cass_miRE	scaffold01793_17000_17085_-	TTTTCCCAAGACCTCCCATACC	-44.3	0	+	+	+	+
Cass_miRF	scaffold03604_533109_533192_-	AACTAAGATGAGAATTCGGTG	-21.7	0.047	+	+	+	+
Cass_miRG	scaffold00016_107900_108048_-	TTGGACATGGTTAGCCAGGT	-43.8	0.013	+	+			+
Cass_miRH	scaffold07762_664126_664205_-	CTTTCGGCCACCGAACCTGCC	-30.1	0.012	+	+	+	+
Cass_miRI	scaffold08265_2984373_2984512_-	CGGAACCAGAGATTCTGGGTTC	-42.2	0.043	+	+			+
Cass_miRJ	scaffold06986_295059_295149_+	TTGCAGTACATCTTGAGTCAG	-28.6	0.004	+	+	+	+
Cass_miRK	scaffold02717_208283_208371_-	AAGAAAGGTAAGCTAGCTCCA	-25.4	0.015	+	+	+	+
Cass_miRL	scaffold01530_148245_148314_+	AAGATAGATCTGAGATCTGG	-21.9	0.047	+	+	+	+
