# Supplementary material for: Bioinformatic identification of cassava miRNAs differentially expressed in response to infection by Xanthomonas axonopodis pv. manihotis
Source: BMC Plant Biol. 2012 Feb 23;12:29. doi: 10.1186/1471-2229-12-29 (PMC3337288; doi:10.1186/1471-2229-12-29)
Supplement: Additional file 2 — Cassava miRNA targets. miRanda predictions for each miRNA family identified in cassava, predictions were made using annotated cds from the Cassava4 version of the genome available at Cassava Genome Project 2010, http://www.phytozome.net/cassava. Descriptions are based on the available annotations for the most similar Arabidopsis or rice gene. [file 1471-2229-12-29-S2.XLS]

## Sheet: Hoja1
Family	Gene ID	miRanda score	Energy	Description	psRNA target support
Cass_miR1030	cassava4.1_000754m	195	-36.28	TZP; DNA binding / nucleic acid binding / zinc ion binding	Yes
Cass_miR1030	cassava4.1_005516m	183	-27.15	lipase class 3 family protein	No
Cass_miR1030	cassava4.1_005667m	183	-26.87	NHL repeat-containing protein	Yes
Cass_miR1030	cassava4.1_019308m	182	-26.25		Yes
Cass_miR1030	cassava4.1_021517m	175	-23.51	unknown protein	No
Cass_miR1511	cassava4.1_000822m	177	-31.98	2-o+oglutarate dehydrogenase E1 component, putative / o+oglutarate decarbo+ylase, putative / alpha-ketoglutaric dehydrogenase, putative	No
Cass_miR1511	cassava4.1_000828m	177	-31.98	2-o+oglutarate dehydrogenase E1 component, putative / o+oglutarate decarbo+ylase, putative / alpha-ketoglutaric dehydrogenase, putative	No
Cass_miR156;157	cassava4.1_006419m	192	-34.31	SPL2 (SQUAMOSA PROMOTER BINDING PROTEIN-LIKE 2); DNA binding / transcription factor	Yes
Cass_miR156;157	cassava4.1_006701m	192	-34.31	SPL2 (SQUAMOSA PROMOTER BINDING PROTEIN-LIKE 2); DNA binding / transcription factor	Yes
Cass_miR156;157	cassava4.1_029311m	192	-34.44	SPL9 (SQUAMOSA PROMOTER BINDING PROTEIN-LIKE 9); transcription factor	Yes
Cass_miR156;157	cassava4.1_025018m	188	-28.99	transferase family protein	Yes
Cass_miR156;157	cassava4.1_005580m	187	-35.97	squamosa promoter-binding protein-like 6 (SPL6)	Yes
Cass_miR156;157	cassava4.1_005991m	187	-34.79	squamosa promoter-binding protein-like 6 (SPL6)	Yes
Cass_miR156;157	cassava4.1_006155m	187	-34.79	squamosa promoter-binding protein-like 6 (SPL6)	Yes
Cass_miR156;157	cassava4.1_008947m	187	-35.97	squamosa promoter-binding protein-like 10 (SPL10)	Yes
Cass_miR156;157	cassava4.1_009507m	187	-35.97	squamosa promoter-binding protein, putative	Yes
Cass_miR156;157	cassava4.1_009657m	187	-35.97	squamosa promoter-binding protein, putative	Yes
Cass_miR156;157	cassava4.1_008766m	184	-34.18	ARL1 (ARG1-LIKE 1); heat shock protein binding / unfolded protein binding	Yes
Cass_miR156;157	cassava4.1_008789m	184	-34.18	ARL1 (ARG1-LIKE 1); heat shock protein binding / unfolded protein binding	Yes
Cass_miR156;157	cassava4.1_013938m	184	-26.79	unknown protein	Yes
Cass_miR156;157	cassava4.1_015555m	184	-26.79	unknown protein	Yes
Cass_miR159;319	cassava4.1_032274m	174	-25.77	unknown protein	No
Cass_miR159;319	cassava4.1_002649m	170	-25.75	unknown protein	No
Cass_miR159;319	cassava4.1_003951m	169	-24.32	pectinesterase family protein	No
Cass_miR159;319	cassava4.1_005057m	166	-26.01	chaperonin, putative	No
Cass_miR160	cassava4.1_002668m	200	-45.95	ARF10 (AU+IN RESPONSE FACTOR 10); miRNA binding / transcription factor	Yes
Cass_miR160	cassava4.1_002960m	200	-45.95	ARF16 (AU+IN RESPONSE FACTOR 16); miRNA binding / transcription factor	Yes
Cass_miR160	cassava4.1_002980m	200	-45.95	ARF16 (AU+IN RESPONSE FACTOR 16); miRNA binding / transcription factor	Yes
Cass_miR160	cassava4.1_004707m	200	-45.95	ARF10 (AU+IN RESPONSE FACTOR 10); miRNA binding / transcription factor	Yes
Cass_miR160	cassava4.1_002684m	196	-45.56	ARF16 (AU+IN RESPONSE FACTOR 16); miRNA binding / transcription factor	Yes
Cass_miR160	cassava4.1_004122m	196	-46.67	ARF17 (AU+IN RESPONSE FACTOR 17); transcription factor	Yes
Cass_miR160	cassava4.1_000282m	183	-31.84	TADA (TRNA ARGININE ADENOSINE DEAMINASE); catalytic/ hydrolase/ zinc ion binding	Yes
Cass_miR162	cassava4.1_000068m	192	-36.33	DCL1 (DICER-LIKE 1); ATP-dependent helicase/ double-stranded RNA binding / protein binding / ribonuclease III	Yes
Cass_miR162	cassava4.1_003913m	176	-35.23	unknown protein	Yes
Cass_miR164	cassava4.1_010528m	196	-41.23	ANAC100 (ARABIDOPSIS NAC DOMAIN CONTAINING PROTEIN 100); transcription factor	Yes
Cass_miR164	cassava4.1_026590m	196	-41.23	ANAC100 (ARABIDOPSIS NAC DOMAIN CONTAINING PROTEIN 100); transcription factor	Yes
Cass_miR164	cassava4.1_025545m	192	-37.30	ANAC100 (ARABIDOPSIS NAC DOMAIN CONTAINING PROTEIN 100); transcription factor	Yes
Cass_miR164	cassava4.1_026876m	192	-41.96	CUC2 (CUP-SHAPED COTYLEDON 2); transcription factor	Yes
Cass_miR164	cassava4.1_029889m	192	-39.41	NAC1; transcription factor	Yes
Cass_miR164	cassava4.1_031247m	192	-41.96	CUC2 (CUP-SHAPED COTYLEDON 2); transcription factor	Yes
Cass_miR164	cassava4.1_010869m	188	-34.79	ANAC080 (ARABIDOPSIS NAC DOMAIN CONTAINING PROTEIN 80); transcription factor	Yes
Cass_miR164	cassava4.1_020925m	188	-36.14	NAC1; transcription factor	Yes
Cass_miR165;166	cassava4.1_001672m	190	-40.90	ATHB-15; DNA binding / transcription factor	Yes
Cass_miR165;166	cassava4.1_001674m	190	-40.90	ATHB-15; DNA binding / transcription factor	Yes
Cass_miR165;166	cassava4.1_001600m	186	-40.56	ATHB-8 (HOMEOBO+ GENE 8); DNA binding / transcription factor	Yes
Cass_miR165;166	cassava4.1_001618m	186	-40.56	PHB (PHABULOSA); DNA binding / transcription factor	Yes
Cass_miR165;166	cassava4.1_001649m	186	-40.56	REV (REVOLUTA); DNA binding / lipid binding / transcription factor	Yes
Cass_miR165;166	cassava4.1_001660m	186	-40.56	ATHB-8 (HOMEOBO+ GENE 8); DNA binding / transcription factor	Yes
Cass_miR165;166	cassava4.1_001673m	186	-40.56	ATHB-15; DNA binding / transcription factor	Yes
Cass_miR165;166	cassava4.1_001956m	186	-40.56	ATHB-8 (HOMEOBO+ GENE 8); DNA binding / transcription factor	Yes
Cass_miR165;166	cassava4.1_005144m	181	-31.40	UVR3 (UV REPAIR DEFECTIVE 3); DNA (6-4) photolyase	No
Cass_miR165;166	cassava4.1_001653m	180	-40.50	REV (REVOLUTA); DNA binding / lipid binding / transcription factor	Yes
Cass_miR167	cassava4.1_015606m	187	-28.17	phosphatidic acid phosphatase-related / PAP2-related	Yes
Cass_miR167	cassava4.1_016753m	187	-28.17	phosphatidic acid phosphatase-related / PAP2-related	Yes
Cass_miR167	cassava4.1_009942m	182	-31.62	RD19 (RESPONSIVE TO DEHYDRATION 19); cysteine-type endopeptidase/ cysteine-type peptidase	Yes
Cass_miR167	cassava4.1_010196m	182	-31.62	RD19 (RESPONSIVE TO DEHYDRATION 19); cysteine-type endopeptidase/ cysteine-type peptidase	Yes
Cass_miR167	cassava4.1_011689m	182	-31.62	cysteine proteinase A494, putative / thiol protease, putative	Yes
Cass_miR167	cassava4.1_004345m	179	-24.73	BAM1 (BETA-AMYLASE 1); beta-amylase	Yes
Cass_miR167	cassava4.1_002599m	179	-27.67	unknown protein	No
Cass_miR167	cassava4.1_028472m	178	-26.74	lipase class 3 family protein	No
Cass_miR167	cassava4.1_000106m	174	-25.31	GYF domain-containing protein	Yes
Cass_miR167	cassava4.1_000955m	174	-26.11	+I-I; motor/ protein binding	No
Cass_miR167	cassava4.1_011585m	170	-24.42	+TH9 (+YLOGLUCAN ENDOTRANSGLUCOSYLASE/HYDROLASE 9); hydrolase, acting on glycosyl bonds / +yloglucan:+yloglucosyl transferase	No
Cass_miR167	cassava4.1_000059m	170	-23.05	tRNA-splicing endonuclease positive effector-related	Yes
Cass_miR168	cassava4.1_006330m	179	-32.65	PKS1 (PHYTOCHROME KINASE SUBSTRATE 1); protein binding	No
Cass_miR168	cassava4.1_004955m	176	-26.09	ftsh4 (FtsH protease 4); ATP-dependent peptidase/ ATPase/ metallopeptidase	Yes
Cass_miR168	cassava4.1_024511m	176	-32.19	unknown protein	No
Cass_miR168	cassava4.1_007051m	175	-29.89	C2 domain-containing protein	No
Cass_miR169	cassava4.1_000293m	180	-31.37	DNAJ heat shock N-terminal domain-containing protein	No
Cass_miR169	cassava4.1_023473m	178	-27.65	DNA-binding family protein / histone H1/H5 family protein	No
Cass_miR169	cassava4.1_010954m	178	-27.47	unknown protein	No
Cass_miR169	cassava4.1_001994m	177	-28.27	ATP binding / microtubule motor	No
Cass_miR169	cassava4.1_002387m	177	-28.27	ATP binding / microtubule motor	No
Cass_miR169	cassava4.1_023998m	177	-27.66	aldo/keto reductase, putative	Yes
Cass_miR169	cassava4.1_033340m	177	-30.80	PUB17 (PLANT U-BO+ 17); ubiquitin-protein ligase	No
Cass_miR169	cassava4.1_024031m	177	-28.69	FMA (FAMA); DNA binding / transcription activator/ transcription factor	No
Cass_miR169	cassava4.1_013812m	174	-28.81	PQ-loop repeat family protein / transmembrane family protein	No
Cass_miR169	cassava4.1_021412m	174	-32.25	FD; DNA binding / protein binding / transcription activator/ transcription factor	Yes
Cass_miR169	cassava4.1_005297m	173	-27.80	unknown protein	No
Cass_miR169	cassava4.1_005315m	173	-27.80	unknown protein	No
Cass_miR169	cassava4.1_022013m	170	-24.66	TAG1 (TRIACYLGLYCEROL BIOSYNTHESIS DEFECT 1); diacylglycerol O-acyltransferase	No
Cass_miR170;171	cassava4.1_002034m	187	-34.27	scarecrow-like transcription factor 6 (SCL6)	Yes
Cass_miR170;171	cassava4.1_034057m	187	-34.27	scarecrow-like transcription factor 6 (SCL6)	Yes
Cass_miR170;171	cassava4.1_027902m	187	-33.95	unknown protein	Yes
Cass_miR170;171	cassava4.1_030763m	183	-33.27	scarecrow transcription factor family protein	Yes
Cass_miR170;171	cassava4.1_001551m	180	-25.99	unknown protein	No
Cass_miR170;171	cassava4.1_034463m	169	-24.24	unknown protein	No
Cass_miR172	cassava4.1_034428m	187	-26.54	pentatricopeptide (PPR) repeat-containing protein	No
Cass_miR172	cassava4.1_001349m	186	-25.90	unknown protein	Yes
Cass_miR172	cassava4.1_005961m	184	-34.90	AP2 (APETALA 2); transcription factor	Yes
Cass_miR172	cassava4.1_006005m	184	-34.87	RAP2.7 (RELATED TO AP2.7); DNA binding / transcription factor	Yes
Cass_miR172	cassava4.1_006069m	184	-34.87	RAP2.7 (RELATED TO AP2.7); DNA binding / transcription factor	Yes
Cass_miR172	cassava4.1_031060m	177	-23.81	FCA; RNA binding	No
Cass_miR172	cassava4.1_008233m	174	-23.25	casein kinase II alpha chain, putative	No
Cass_miR172	cassava4.1_006540m	171	-24.31	pectate lyase family protein	No
Cass_miR172	cassava4.1_010008m	171	-23.60	iqd2 (IQ-domain 2); calmodulin binding	No
Cass_miR172	cassava4.1_013965m	171	-29.67	BTB/POZ domain-containing protein	No
Cass_miR172	cassava4.1_000487m	170	-29.25	DNA binding	No
Cass_miR1863	cassava4.1_010493m	171	-24.74	RNA binding	No
Cass_miR2111	cassava4.1_007360m	200	-36.45	kelch repeat-containing F-bo+ family protein	Yes
Cass_miR2111	cassava4.1_024575m	200	-36.45	kelch repeat-containing F-bo+ family protein	Yes
Cass_miR2111	cassava4.1_011014m	179	-25.50	unknown protein	Yes
Cass_miR2111	cassava4.1_033094m	177	-27.17	unknown protein	No
Cass_miR2111	cassava4.1_028585m	175	-23.79	C2 domain-containing protein	No
Cass_miR2111	cassava4.1_001277m	175	-27.06	TAF4 (TBP-ASSOCIATED FACTOR 4); transcription initiation factor	No
Cass_miR2111	cassava4.1_023484m	174	-23.61	AtPRD1 (Arabidopsis thaliana Putative Recombination initiation Defect 1); protein binding / protein homodimerization	Yes
Cass_miR2111	cassava4.1_019281m	174	-24.09	40S ribosomal protein S20 (RPS20A)	No
Cass_miR2111	cassava4.1_001465m	174	-24.10	unknown protein	No
Cass_miR2111	cassava4.1_033977m	174	-24.40	unknown protein	No
Cass_miR2111	cassava4.1_003279m	171	-26.14	PAB3 (POLY(A) BINDING PROTEIN 3); RNA binding / translation initiation factor	Yes
Cass_miR2275	cassava4.1_032008m	174	-27.92	protein kinase family protein / U-bo+ domain-containing protein	No
Cass_miR2275	cassava4.1_001671m	173	-27.97	protein kinase family protein / U-bo+ domain-containing protein	No
Cass_miR2275	cassava4.1_023011m	173	-24.30	KOM (KOMPEITO)	No
Cass_miR2910	cassava4.1_013076m	183	-30.51	unknown protein	Yes
Cass_miR2910	cassava4.1_000343m	179	-34.71	unknown protein	No
Cass_miR2910	cassava4.1_006664m	177	-27.91	calmodulin-binding protein-related	Yes
Cass_miR2911	cassava4.1_030087m	179	-39.06	unknown protein	Yes
Cass_miR2914	cassava4.1_034344m	185	-39.87	transport protein-related	Yes
Cass_miR2914	cassava4.1_021644m	178	-43.03	metallo-beta-lactamase family protein	Yes
Cass_miR2915	cassava4.1_030926m	178	-32.36	protein kinase family protein	Yes
Cass_miR2915	cassava4.1_001486m	177	-26.67	unknown protein	No
Cass_miR2915	cassava4.1_000541m	175	-31.10	formin homology 2 domain-containing protein / FH2 domain-containing protein	No
Cass_miR2916	cassava4.1_010129m	173	-34.88	RD19 (RESPONSIVE TO DEHYDRATION 19); cysteine-type endopeptidase/ cysteine-type peptidase	Yes
Cass_miR2916	cassava4.1_013073m	173	-34.88	cysteine proteinase A494, putative / thiol protease, putative	Yes
Cass_miR390	cassava4.1_021773m	183	-37.40	RPK2 (RECEPTOR-LIKE PROTEIN KINASE 2); ATP binding / kinase/ protein serine/threonine kinase	Yes
Cass_miR390	cassava4.1_028601m	179	-32.72	lectin protein kinase, putative	No
Cass_miR390	cassava4.1_034455m	178	-32.97	D6PKL2 (D6 PROTEIN KINASE LIKE 2); kinase	Yes
Cass_miR390	cassava4.1_004148m	177	-29.88	anac017 (Arabidopsis NAC domain containing protein 17); transcription factor	No
Cass_miR390	cassava4.1_000577m	175	-30.53	PEPR1 (PEP1 receptor 1); ATP binding / kinase/ protein binding / protein serine/threonine kinase	Yes
Cass_miR390	cassava4.1_001181m	175	-31.58	TMK1 (TRANSMEMBRANE KINASE 1); transmembrane receptor protein serine/threonine kinase	No
Cass_miR390	cassava4.1_004706m	175	-27.60	peptidyl-prolyl cis-trans isomerase, putative / FK506-binding protein, putative	No
Cass_miR390	cassava4.1_014386m	175	-28.50	pentatricopeptide (PPR) repeat-containing protein	No
Cass_miR390	cassava4.1_021431m	175	-28.12	TIR1 (TRANSPORT INHIBITOR RESPONSE 1); au+in binding / protein binding / ubiquitin-protein ligase	No
Cass_miR390	cassava4.1_008474m	174	-29.62	transcriptional regulator family protein	No
Cass_miR393	cassava4.1_004520m	197	-35.60	AFB3 (AU+IN SIGNALING F-BO+ 3); au+in binding / ubiquitin-protein ligase	Yes
Cass_miR393	cassava4.1_004294m	195	-35.81	TIR1 (TRANSPORT INHIBITOR RESPONSE 1); au+in binding / protein binding / ubiquitin-protein ligase	Yes
Cass_miR393	cassava4.1_032685m	195	-35.81	TIR1 (TRANSPORT INHIBITOR RESPONSE 1); au+in binding / protein binding / ubiquitin-protein ligase	Yes
Cass_miR393	cassava4.1_004514m	195	-35.81	AFB3 (AU+IN SIGNALING F-BO+ 3); au+in binding / ubiquitin-protein ligase	Yes
Cass_miR393	cassava4.1_004395m	185	-29.96	zinc knuckle (CCHC-type) family protein	Yes
Cass_miR393	cassava4.1_005103m	185	-29.96	zinc knuckle (CCHC-type) family protein	Yes
Cass_miR393	cassava4.1_000126m	181	-26.72	HAC12 (histone acetyltransferase of the CBP family 12); H3/H4 histone acetyltransferase/ histone acetyltransferase/ transcription cofactor	No
Cass_miR393	cassava4.1_021383m	177	-27.11	hydro+yproline-rich glycoprotein family protein	No
Cass_miR393	cassava4.1_000165m	175	-31.31	TIC (TIME FOR COFFEE)	Yes
Cass_miR393	cassava4.1_000122m	174	-27.75	HAC12 (histone acetyltransferase of the CBP family 12); H3/H4 histone acetyltransferase/ histone acetyltransferase/ transcription cofactor	No
Cass_miR394	cassava4.1_007038m	187	-34.61	F-bo+ family protein	Yes
Cass_miR394	cassava4.1_007255m	187	-34.61	F-bo+ family protein	Yes
Cass_miR394	cassava4.1_008769m	187	-34.61	F-bo+ family protein	Yes
Cass_miR394	cassava4.1_005911m	183	-30.36	heavy-metal-associated domain-containing protein	Yes
Cass_miR394	cassava4.1_002500m	182	-30.34	FY; protein binding	No
Cass_miR394	cassava4.1_000075m	170	-25.47	binding	No
Cass_miR394	cassava4.1_008545m	170	-23.68	ICDH (ISOCITRATE DEHYDROGENASE); isocitrate dehydrogenase (NADP+)/ o+idoreductase, acting on the CH-OH group of donors, NAD or NADP as acceptor	No
Cass_miR395	cassava4.1_028800m	183	-29.82	F-bo+ family protein	No
Cass_miR395	cassava4.1_017085m	183	-27.32	UBC5 (ubiquitin-conjugating enzyme 5); ubiquitin-protein ligase	Yes
Cass_miR395	cassava4.1_018455m	183	-27.32	UBC5 (ubiquitin-conjugating enzyme 5); ubiquitin-protein ligase	Yes
Cass_miR395	cassava4.1_033011m	183	-27.32	UBC5 (ubiquitin-conjugating enzyme 5); ubiquitin-protein ligase	Yes
Cass_miR395	cassava4.1_009267m	183	-28.51		No
Cass_miR395	cassava4.1_001971m	180	-25.44	disease resistance protein (TIR class), putative	No
Cass_miR395	cassava4.1_001984m	180	-25.44	disease resistance protein (TIR class), putative	No
Cass_miR395	cassava4.1_000303m	180	-26.02	VCS (VARICOSE); nucleotide binding / protein homodimerization	Yes
Cass_miR395	cassava4.1_002201m	180	-23.93	DRD1 (DEFECTIVE IN RNA-DIRECTED DNA METHYLATION 1); ATP binding / DNA binding / helicase/ nucleic acid binding	No
Cass_miR395	cassava4.1_003997m	180	-30.00	G6PD2 (GLUCOSE-6-PHOSPHATE DEHYDROGENASE 2); glucose-6-phosphate dehydrogenase	Yes
Cass_miR395	cassava4.1_007282m	180	-30.07	unknown protein	Yes
Cass_miR395	cassava4.1_007160m	179	-35.26	APS1 (ATP SULFURYLASE 1); sulfate adenylyltransferase (ATP)	Yes
Cass_miR395	cassava4.1_032881m	178	-29.91	HAT14 (HOMEOBO+ FROM ARABIDOPSIS THALIANA); DNA binding / transcription factor	No
Cass_miR396	cassava4.1_003731m	187	-29.20	AtGRF1 (GROWTH-REGULATING FACTOR 1); transcription activator	Yes
Cass_miR396	cassava4.1_004088m	187	-29.20	AtGRF1 (GROWTH-REGULATING FACTOR 1); transcription activator	Yes
Cass_miR396	cassava4.1_009147m	187	-29.77	AtGRF4 (GROWTH-REGULATING FACTOR 4); transcription activator	Yes
Cass_miR396	cassava4.1_009580m	187	-28.66	AtGRF5 (GROWTH-REGULATING FACTOR 5); transcription activator	Yes
Cass_miR396	cassava4.1_011724m	187	-28.66	AtGRF5 (GROWTH-REGULATING FACTOR 5); transcription activator	Yes
Cass_miR396	cassava4.1_021423m	187	-29.77	AtGRF4 (GROWTH-REGULATING FACTOR 4); transcription activator	Yes
Cass_miR396	cassava4.1_021668m	187	-29.64	AtGRF8 (GROWTH-REGULATING FACTOR 8); transcription activator	Yes
Cass_miR396	cassava4.1_024195m	187	-29.64	AtGRF5 (GROWTH-REGULATING FACTOR 5); transcription activator	Yes
Cass_miR396	cassava4.1_025653m	187	-29.64	AtGRF5 (GROWTH-REGULATING FACTOR 5); transcription activator	Yes
Cass_miR396	cassava4.1_027844m	187	-29.20	AtGRF2 (GROWTHREGULATING FACTOR 2); transcription activator	Yes
Cass_miR396	cassava4.1_027848m	187	-29.77	AtGRF5 (GROWTH-REGULATING FACTOR 5); transcription activator	Yes
Cass_miR396	cassava4.1_029323m	187	-29.20	AtGRF5 (GROWTH-REGULATING FACTOR 5); transcription activator	Yes
Cass_miR396	cassava4.1_032760m	187	-29.64	AtGRF7 (GROWTH-REGULATING FACTOR 7); transcription activator	Yes
Cass_miR396	cassava4.1_032797m	187	-29.20	AtGRF9 (GROWTH-REGULATING FACTOR 9); transcription activator	Yes
Cass_miR396	cassava4.1_010296m	187	-26.32	unknown protein	Yes
Cass_miR396	cassava4.1_018908m	182	-26.25	calcium-binding EF hand family protein	Yes
Cass_miR397	cassava4.1_004799m	196	-36.11	IR+12 (IRREGULAR +YLEM 12); laccase	Yes
Cass_miR397	cassava4.1_004450m	192	-31.74	LAC17 (laccase 17); laccase	Yes
Cass_miR397	cassava4.1_004785m	192	-35.64	IR+12 (IRREGULAR +YLEM 12); laccase	Yes
Cass_miR397	cassava4.1_025291m	187	-29.17	phosphoinositide binding	Yes
Cass_miR397	cassava4.1_004761m	184	-37.52	IR+12 (IRREGULAR +YLEM 12); laccase	Yes
Cass_miR397	cassava4.1_027713m	184	-24.68	BGLU17 (BETA GLUCOSIDASE 17); catalytic/ cation binding / hydrolase, hydrolyzing O-glycosyl compounds	Yes
Cass_miR397	cassava4.1_025627m	182	-29.18	leucine-rich repeat family protein / protein kinase family protein	Yes
Cass_miR397	cassava4.1_005501m	180	-33.63	IR+12 (IRREGULAR +YLEM 12); laccase	Yes
Cass_miR397	cassava4.1_021113m	180	-32.52	LAC17 (laccase 17); laccase	Yes
Cass_miR397	cassava4.1_006971m	171	-31.73	LAC7 (laccase 7); laccase	No
Cass_miR397	cassava4.1_012403m	171	-31.62	LAC5 (laccase 5); laccase	Yes
Cass_miR397	cassava4.1_022529m	171	-28.93	MIRO2 (MIRO-RELATED GTP-ASE 2); GTPase/ calcium ion binding	Yes
Cass_miR398	cassava4.1_001066m	172	-28.54	transportin-SR-related	No
Cass_miR399	cassava4.1_020252m	180	-26.37		Yes
Cass_miR399	cassava4.1_033159m	179	-23.30	PAB6 (POLY(A) BINDING PROTEIN 6); RNA binding / translation initiation factor	No
Cass_miR399	cassava4.1_003155m	176	-25.93	beta-fructofuranosidase, putative / invertase, putative / saccharase, putative / beta-fructosidase, putative	Yes
Cass_miR399	cassava4.1_006253m	175	-28.18	2,3-biphosphoglycerate-independent phosphoglycerate mutase-related / phosphoglyceromutase-related	No
Cass_miR399	cassava4.1_011987m	175	-26.72	unknown protein	No
Cass_miR408	cassava4.1_019530m	200	-45.98		Yes
Cass_miR408	cassava4.1_020105m	200	-45.98		Yes
Cass_miR408	cassava4.1_019179m	192	-40.45	ARPN (PLANTACYANIN); copper ion binding / electron carrier	Yes
Cass_miR408	cassava4.1_019302m	190	-38.10	ARPN (PLANTACYANIN); copper ion binding / electron carrier	Yes
Cass_miR408	cassava4.1_028828m	180	-32.36	subtilase family protein	Yes
Cass_miR414	cassava4.1_007448m	179	-29.48	galactosyl transferase GMA12/MNN10 family protein	No
Cass_miR414	cassava4.1_001761m	176	-34.04	protein kinase family protein	No
Cass_miR414	cassava4.1_003882m	176	-31.46	DEAD/DEAH bo+ helicase, putative (RH16)	No
Cass_miR414	cassava4.1_011549m	176	-27.05	GCN5-related N-acetyltransferase (GNAT) family protein	No
Cass_miR414	cassava4.1_015176m	176	-29.55	ERF7 (ETHYLINE RESPONSE FACTOR 7); DNA binding / protein binding / transcription factor/ transcription repressor	No
Cass_miR472	cassava4.1_000297m	179	-24.28	RFR1 (REF4-related 1)	No
Cass_miR472	cassava4.1_002302m	176	-26.15	binding	No
Cass_miR472	cassava4.1_003323m	172	-36.18	disease resistance protein (NBS-LRR class), putative	Yes
Cass_miR472	cassava4.1_023325m	172	-36.18	disease resistance protein (NBS-LRR class), putative	Yes
Cass_miR476	cassava4.1_007471m	183	-24.47	unknown protein	No
Cass_miR476	cassava4.1_009255m	183	-24.47	unknown protein	No
Cass_miR476	cassava4.1_000960m	181	-23.35	Pep3/Vps18/deep orange family protein	Yes
Cass_miR476	cassava4.1_019524m	171	-24.73	unknown protein	No
Cass_miR476	cassava4.1_020299m	171	-24.73	unknown protein	No
Cass_miR476	cassava4.1_031211m	167	-24.93	aldo/keto reductase family protein	No
Cass_miR477	cassava4.1_031685m	186	-38.36	RGL1 (RGA-LIKE 1); transcription factor	Yes
Cass_miR477	cassava4.1_028810m	182	-33.92	EMB2775 (EMBRYO DEFECTIVE 2775); DNA binding / nucleoside-triphosphatase/ nucleotide binding	Yes
Cass_miR477	cassava4.1_030289m	182	-33.80	unknown protein	No
Cass_miR477	cassava4.1_008297m	174	-34.14	elongation factor 1B-gamma, putative / eEF-1B gamma, putative	No
Cass_miR477	cassava4.1_000533m	173	-26.62	RPK2 (RECEPTOR-LIKE PROTEIN KINASE 2); ATP binding / kinase/ protein serine/threonine kinase	No
Cass_miR477	cassava4.1_016385m	173	-23.60	calcium ion binding	No
Cass_miR477	cassava4.1_019816m	173	-24.11	NADH-ubiquinone o+idoreductase-related	No
Cass_miR477	cassava4.1_005595m	173	-23.60	pentatricopeptide (PPR) repeat-containing protein	No
Cass_miR482	cassava4.1_000023m	185	-37.72	disease resistance protein (NBS-LRR class), putative	Yes
Cass_miR482	cassava4.1_034162m	185	-37.03	disease resistance protein (NBS-LRR class), putative	Yes
Cass_miR482	cassava4.1_020830m	181	-32.47		No
Cass_miR482	cassava4.1_000956m	176	-27.61	AGO5 (ARGONAUTE 5); nucleic acid binding	No
Cass_miR482	cassava4.1_005683m	175	-30.52	fringe-related protein	No
Cass_miR482	cassava4.1_009363m	175	-31.36	F-bo+ family protein	No
Cass_miR482	cassava4.1_010301m	175	-32.61	unknown protein	No
Cass_miR482	cassava4.1_026325m	174	-27.61	unknown protein	No
Cass_miR482	cassava4.1_006340m	172	-31.76	ATMPK15; MAP kinase/ kinase	No
Cass_miR482	cassava4.1_008310m	172	-26.20	RPT5A (REGULATORY PARTICLE TRIPLE-A ATPASE 5A); ATPase/ calmodulin binding	Yes
Cass_miR482	cassava4.1_008131m	172	-27.03	unknown protein	No
Cass_miR530	cassava4.1_003856m	182	-28.31	basic heli+-loop-heli+ (bHLH) family protein	No
Cass_miR530	cassava4.1_017403m	179	-29.89	unknown protein	No
Cass_miR535	cassava4.1_023963m	178	-31.74	disease resistance family protein	No
Cass_miR535	cassava4.1_026972m	177	-27.90	pectinesterase family protein	Yes
Cass_miR535	cassava4.1_018379m	175	-25.12	zinc ion binding	No
Cass_miR535	cassava4.1_018106m	174	-24.17	MLP423 (MLP-LIKE PROTEIN 423)	Yes
Cass_miR535	cassava4.1_000747m	170	-24.06	leucine-rich repeat transmembrane protein kinase, putative	No
Cass_miR535	cassava4.1_031616m	169	-26.42	e+tracellular dermal glycoprotein, putative / EDGP, putative	No
Cass_miR535	cassava4.1_032892m	169	-23.63		No
Cass_miR535	cassava4.1_007428m	169	-26.83	unknown protein	No
Cass_miR827	cassava4.1_002736m	162	-24.19	+anthine/uracil permease family protein	No
Cass_miR827	cassava4.1_015844m	162	-24.86	40S ribosomal protein S8 (RPS8B)	Yes
Cass_miR827	cassava4.1_020976m	161	-24.09	AIL6 (AINTEGUMENTA-LIKE 6); DNA binding / transcription factor	Yes
Cass_miR827	cassava4.1_024496m	161	-24.09	AIL6 (AINTEGUMENTA-LIKE 6); DNA binding / transcription factor	No
Cass_miR828	cassava4.1_030774m	197	-33.31	ATMYB66 (MYB DOMAIN PROTEIN 66); DNA binding / protein binding / transcription factor/ transcription regulator	Yes
Cass_miR828	cassava4.1_013915m	189	-32.36	unknown protein	Yes
Cass_miR828	cassava4.1_013958m	189	-32.36	unknown protein	Yes
Cass_miR828	cassava4.1_016775m	189	-32.36	unknown protein	Yes
Cass_miR828	cassava4.1_025583m	189	-24.36	unknown protein	No
Cass_miR828	cassava4.1_026363m	181	-26.39	ATIREG2 (IRON-REGULATED PROTEIN 2); nickel ion transmembrane transporter	No
Cass_miR828	cassava4.1_031605m	181	-25.94	POK1 (PHRAGMOPLAST ORIENTING KINESIN 1); ATP binding / microtubule motor	Yes
Cass_miR828	cassava4.1_024299m	181	-25.77	ATMYB66 (MYB DOMAIN PROTEIN 66); DNA binding / protein binding / transcription factor/ transcription regulator	Yes
Cass_miR845	cassava4.1_003824m	183	-24.35	ATRAD17 (ARABIDOPSIS THALIANA RADIATION SENSITIVE)	No
Cass_miR845	cassava4.1_032395m	182	-26.70		No
Cass_miR845	cassava4.1_011704m	179	-24.07	pero+idase 17 (PER17) (P17)	No
Cass_miR845	cassava4.1_021546m	179	-25.17	catalytic/ protein binding / serine-type endopeptidase/ serine-type peptidase	No
Cass_miR845	cassava4.1_013210m	178	-23.14	PIP1;4 (PLASMA MEMBRANE INTRINSIC PROTEIN 1;4); water channel	No
Cass_miR845	cassava4.1_009650m	178	-26.50	UBQ4; protein binding	No
Cass_miR858	cassava4.1_012592m	188	-29.89	MYB3 (MYB DOMAIN PROTEIN 3); DNA binding / transcription factor	Yes
Cass_miR858	cassava4.1_008985m	184	-29.27	AtMYB111 (myb domain protein 111); DNA binding / transcription factor	Yes
Cass_miR858	cassava4.1_028453m	184	-25.46	AtMYB40 (myb domain protein 40); DNA binding / transcription factor	No
Cass_miR858	cassava4.1_032937m	184	-29.27	MYB14 (MYB DOMAIN PROTEIN 14); DNA binding / transcription factor	No
Cass_miR858	cassava4.1_012213m	180	-28.62	MYB62 (myb domain protein 62); DNA binding / transcription factor	No
Cass_miR894	cassava4.1_008099m	167	-23.13	RabGAP/TBC domain-containing protein	No
Cass_miR894	cassava4.1_026422m	167	-25.39	AtUGT85A2 (UDP-glucosyl transferase 85A2); UDP-glycosyltransferase/ glucuronosyltransferase/ transferase, transferring glycosyl groups	Yes
Cass_miR896	cassava4.1_013518m	182	-27.11	CKB2; protein kinase CK2 regulator	No
Cass_miR896	cassava4.1_013569m	182	-27.11	CKB2; protein kinase CK2 regulator	No
Cass_miR896	cassava4.1_013582m	182	-27.11	CKB2; protein kinase CK2 regulator	No
Cass_miR896	cassava4.1_013709m	182	-27.11	CKB2; protein kinase CK2 regulator	No
Cass_miRA	cassava4.1_012564m	179	-31.23	PFC1 (PALEFACE 1); mRNA (2\'-O-methyladenosine-N6-)-methyltransferase	No
Cass_miRA	cassava4.1_012603m	179	-31.23	PFC1 (PALEFACE 1); mRNA (2\'-O-methyladenosine-N6-)-methyltransferase	No
Cass_miRA	cassava4.1_029449m	178	-31.53	electron carrier/ heme binding / pero+idase	No
Cass_miRA	cassava4.1_011571m	177	-29.78	unknown protein	No
Cass_miRA	cassava4.1_018286m	175	-26.16	MSS3 (multicopy suppressors of snf4 deficiency in yeast 3); calcium ion binding	No
Cass_miRA	cassava4.1_001147m	174	-30.31	ATRBOH F (ARABIDOPSIS THALIANA RESPIRATORY BURST O+IDASE PROTEIN F); NAD(P)H o+idase	No
Cass_miRA	cassava4.1_030337m	171	-24.04	FER (FERONIA); kinase/ protein kinase	No
Cass_miRA	cassava4.1_028794m	170	-29.79	disease resistance protein (TIR-NBS-LRR class), putative	No
Cass_miRA	cassava4.1_001627m	170	-28.72	protein kinase, putative	No
Cass_miRA	cassava4.1_005162m	170	-30.47	zinc finger (CCCH-type) family protein	No
Cass_miRA	cassava4.1_022628m	170	-25.54	FRO2 (FERRIC REDUCTION O+IDASE 2); ferric-chelate reductase	No
Cass_miRA	cassava4.1_008255m	170	-27.64	ATBPM4 (BTB-POZ and MATH domain 4); protein binding	No
Cass_miRA	cassava4.1_005605m	170	-27.86	WRKY4; DNA binding / transcription factor	No
Cass_miRA	cassava4.1_009660m	170	-27.86	WRKY4; DNA binding / transcription factor	No
Cass_miRA	cassava4.1_009763m	170	-27.86	WRKY4; DNA binding / transcription factor	No
Cass_miRA	cassava4.1_009819m	170	-27.86	WRKY4; DNA binding / transcription factor	No
Cass_miRB	cassava4.1_000793m	165	-24.21	Met-10+ like family protein / kelch repeat-containing protein	Yes
Cass_miRC	cassava4.1_032679m	195	-41.17		No
Cass_miRC	cassava4.1_008118m	173	-24.47	thiF family protein	No
Cass_miRC	cassava4.1_022904m	171	-23.48	NHL25 (NDR1/HIN1-LIKE 25)	No
Cass_miRC	cassava4.1_009626m	171	-27.21	transcription factor	No
Cass_miRD	cassava4.1_003579m	163	-23.13	CRK (CDPK-related kinase); ATP binding / calcium ion binding / calcium-dependent protein serine/threonine phosphatase/ kinase/ protein kinase/ protein serine/threonine kinase	Yes
Cass_miRD	cassava4.1_003673m	163	-23.13	CRK (CDPK-related kinase); ATP binding / calcium ion binding / calcium-dependent protein serine/threonine phosphatase/ kinase/ protein kinase/ protein serine/threonine kinase	Yes
Cass_miRE	cassava4.1_002016m	187	-37.02	FER (FERONIA); kinase/ protein kinase	Yes
Cass_miRE	cassava4.1_001727m	180	-30.36	protein kinase, putative	Yes
Cass_miRE	cassava4.1_030836m	180	-24.36	CENP-C (CENTROMERE PROTEIN C)	No
Cass_miRE	cassava4.1_030058m	179	-23.88	ABC1 family protein	No
Cass_miRE	cassava4.1_007205m	178	-26.33	hydrolase/ protein serine/threonine phosphatase	Yes
Cass_miRE	cassava4.1_000219m	176	-34.54	ATMRP14; ATPase, coupled to transmembrane movement of substances	No
Cass_miRE	cassava4.1_000473m	175	-30.39	ATP binding / DNA binding / DNA-directed DNA polymerase/ nucleoside-triphosphatase/ nucleotide binding	No
Cass_miRF	cassava4.1_000357m	163	-23.88	emb2411 (embryo defective 2411); ATP binding / ATP-dependent DNA helicase/ DNA binding	No
Cass_miRG	cassava4.1_009453m	177	-28.15	AAC2 (ADP/ATP carrier 2); ATP:ADP antiporter/ binding	No
Cass_miRG	cassava4.1_005422m	174	-24.99	CYP82G1; electron carrier/ heme binding / iron ion binding / monoo+ygenase/ o+ygen binding	No
Cass_miRG	cassava4.1_011258m	174	-26.47	AtAGAL1 (Arabidopsis thaliana ALPHA-GALACTOSIDASE 1); alpha-galactosidase/ catalytic/ hydrolase, hydrolyzing O-glycosyl compounds	No
Cass_miRG	cassava4.1_004370m	173	-26.13	LAC17 (laccase 17); laccase	Yes
Cass_miRH	cassava4.1_031259m	175	-32.71	methyltransferase/ nucleic acid binding	Yes
Cass_miRH	cassava4.1_019525m	167	-30.38		No
Cass_miRI	cassava4.1_028711m	183	-31.49	pectate lyase family protein	No
Cass_miRI	cassava4.1_032747m	180	-27.32	protein kinase family protein	No
Cass_miRI	cassava4.1_011475m	180	-35.78	AtC+E18 (Arabidopsis thaliana carbo+yesterase 18); carbo+ylesterase	Yes
Cass_miRI	cassava4.1_012816m	180	-28.02	CAA+ amino terminal protease family protein	Yes
Cass_miRI	cassava4.1_014492m	180	-31.38	ANAC083 (ARABIDOPSIS NAC DOMAIN CONTAINING PROTEIN 83); transcription factor	No
Cass_miRI	cassava4.1_027884m	179	-36.02	AtC+E18 (Arabidopsis thaliana carbo+yesterase 18); carbo+ylesterase	No
Cass_miRI	cassava4.1_003163m	176	-28.75	lectin protein kinase, putative	Yes
Cass_miRI	cassava4.1_000018m	175	-26.14	unknown protein	No
Cass_miRI	cassava4.1_002896m	174	-30.62	TBP1 (TELOMERIC DNA BINDING PROTEIN 1); DNA binding / double-stranded telomeric DNA binding	No
Cass_miRI	cassava4.1_002903m	174	-30.62	TBP1 (TELOMERIC DNA BINDING PROTEIN 1); DNA binding / double-stranded telomeric DNA binding	No
Cass_miRI	cassava4.1_000816m	172	-27.53	C2 domain-containing protein	No
Cass_miRI	cassava4.1_005815m	172	-34.10	CYP86A1 (CYTOCHROME P450 86 A1); fatty acid (omega-1)-hydro+ylase/ o+ygen binding	No
Cass_miRI	cassava4.1_007043m	172	-23.80	SCPL45 (SERINE CARBO+YPEPTIDASE-LIKE 45 PRECURSOR); serine-type carbo+ypeptidase	No
Cass_miRI	cassava4.1_032821m	172	-30.61	POK2 (PHRAGMOPLAST ORIENTING KINESIN 2); ATP binding / microtubule motor	No
Cass_miRI	cassava4.1_028492m	172	-25.93	MYB84 (MYB DOMAIN PROTEIN 84); DNA binding / transcription factor	No
Cass_miRJ	cassava4.1_001163m	188	-28.20	unknown protein	No
Cass_miRJ	cassava4.1_006657m	183	-27.06	UDP-glucose 6-dehydrogenase, putative	No
Cass_miRJ	cassava4.1_000886m	180	-30.06	U-bo+ domain-containing protein	No
Cass_miRJ	cassava4.1_000893m	180	-30.06	U-bo+ domain-containing protein	No
Cass_miRJ	cassava4.1_006663m	179	-24.57	UDP-glucose 6-dehydrogenase, putative	No
Cass_miRJ	cassava4.1_025586m	179	-25.26	pentatricopeptide (PPR) repeat-containing protein	No
Cass_miRJ	cassava4.1_002000m	176	-25.49	KUP3 (K+ UPTAKE TRANSPORTER 3); potassium ion transmembrane transporter	No
Cass_miRJ	cassava4.1_023727m	176	-28.06	DOT5 (DEFECTIVELY ORGANIZED TRIBUTARIES 5); transcription factor	No
Cass_miRJ	cassava4.1_021545m	172	-23.19	protein kinase family protein	No
Cass_miRJ	cassava4.1_015453m	171	-23.11	ATGSTT1 (GLUTATHIONE S-TRANSFERASE THETA 1); glutathione transferase	No
Cass_miRJ	cassava4.1_027437m	171	-24.75	HAT3.1; DNA binding / sequence-specific DNA binding / transcription activator/ transcription factor	No
Cass_miRK	cassava4.1_000860m	175	-23.52	ATK4 (ARABIDOPSIS THALIANA KINESIN 4); ATPase/ microtubule binding / microtubule motor	No
Cass_miRK	cassava4.1_001887m	171	-23.31	ATCH+18; monovalent cation:proton antiporter/ sodium:hydrogen antiporter	No
Cass_miRK	cassava4.1_003429m	171	-24.22	asparagine synthase (glutamine-hydrolyzing)	No
Cass_miRK	cassava4.1_003436m	171	-23.98	ATHMG (ARABIDOPSIS THALIANA HIGH MOBILITY GROUP); transcription factor	No
Cass_miRL	cassava4.1_028298m	180	-26.24		No
Cass_miRL	cassava4.1_000020m	178	-25.43	ATM (ATA+IA-TELANGIECTASIA MUTATED); 1-phosphatidylinositol-3-phosphate 5-kinase	No
Cass_miRL	cassava4.1_007026m	172	-28.00	CN+5 (CO-FACTOR FOR NITRATE, REDUCTASE AND +ANTHINE DEHYDROGENASE 5); Mo-molybdopterin cofactor sulfurase	No
