# Supplementary material for: Bioinformatic identification of cassava miRNAs differentially expressed in response to infection by Xanthomonas axonopodis pv. manihotis
Source: BMC Plant Biol. 2012 Feb 23;12:29. doi: 10.1186/1471-2229-12-29 (PMC3337288; doi:10.1186/1471-2229-12-29)
Supplement: Additional file 3 — Primers used for RT-PCR. [file 1471-2229-12-29-S3.XLS]

## Sheet: Hoja1
miRNA	Gene	Primer-F	Primer-R
miR160	cassava4.1_002668m	CGAACATGCCAGTCATCAAC	TGGACAAAAACTGCCCTGAC
miR394	cassava4.1_008769m	AGCCCCATTTCATCTGAGTG	CATGAGCAGACCTTTGTTGC
miR165; miR166	cassava4.1_001674m	CGGTCAACACCACTTGACAC	TTTCTGCAACCCTTGTAGGC
miR167	cassava4.1_015606m	TTGTTGGGTCCCTATTCTCG	ATGGCGGAGCACATATAAGG
miR167	cassava4.1_009942m	TGACTCCGGCTGAGTTTAGG	CATGGTCACAATCCACAAGC
miR171	cassava4.1_002034m	TCTGGGATTTCCACAAGGAG	GGCTTTCCTATTGGGGAGAG
miRE	cassava4.1_002016m	AGATCAAGGCTGCAACCAAC	TAGATGCTCACGCAGTGTCC
miR535	cassava4.1_023963m	TTTTGCTGGAAATCCTGGAC	AGGCCAGCTGCATATCCTAA
miR408	cassava4.1_019179m	CAACAATGGCTCAGGGAAG	TTAAAGCGTTTTCCTTTGGG
